# Supplementary material for: The phylogenetic relationships of basal archosauromorphs, with an emphasis on the systematics of proterosuchian archosauriforms
Source: PeerJ. 2016 Apr 28;4:e1778. doi: 10.7717/peerj.1778 (PMC4860341; doi:10.7717/peerj.1778)
Supplement: Appendix S3 [file peerj-04-1778-s003.zip]

Archive with 1 entries (1 files):
- Ezcurra_Data_matrix_TNT.tnt
